# Supplementary material for: Open Source Software to Control Bioflo Bioreactors
Source: PLoS One. 2014 Mar 25;9(3):e92108. doi: 10.1371/journal.pone.0092108 (PMC3965399; doi:10.1371/journal.pone.0092108)
Supplement: Supplement S2 — SineWave.csv. Example script for the Time VI protocol. (CSV) [file pone.0092108.s002.csv]

Temp 1	37.1308398906	60
Temp 1	37.2613211582	120
Temp 1	37.3910861626	180
Temp 1	37.519779227	240
Temp 1	37.6470476128	300
Temp 1	37.7725424859	360
Temp 1	37.8959198739	420
Temp 1	38.0168416077	480
Temp 1	38.1349762493	540
Temp 1	38.25	600
Temp 1	38.3615975875	660
Temp 1	38.4694631307	720
Temp 1	38.5733009776	780
Temp 1	38.6728265159	840
Temp 1	38.767766953	900
Temp 1	38.8578620637	960
Temp 1	38.9428649036	1020
Temp 1	39.0225424859	1080
Temp 1	39.0966764199	1140
Temp 1	39.1650635095	1200
Temp 1	39.2275163105	1260
Temp 1	39.2838636441	1320
Temp 1	39.3339510662	1380
Temp 1	39.3776412907	1440
Temp 1	39.4148145657	1500
Temp 1	39.4453690018	1560
Temp 1	39.4692208515	1620
Temp 1	39.4863047384	1680
Temp 1	39.4965738369	1740
Temp 1	39.5	1800
Temp 1	39.4965738369	1860
Temp 1	39.4863047384	1920
Temp 1	39.4692208515	1980
Temp 1	39.4453690018	2040
Temp 1	39.4148145657	2100
Temp 1	39.3776412907	2160
Temp 1	39.3339510662	2220
Temp 1	39.2838636441	2280
Temp 1	39.2275163105	2340
Temp 1	39.1650635095	2400
Temp 1	39.0966764199	2460
Temp 1	39.0225424859	2520
Temp 1	38.9428649036	2580
Temp 1	38.8578620637	2640
Temp 1	38.767766953	2700
Temp 1	38.6728265159	2760
Temp 1	38.5733009776	2820
Temp 1	38.4694631307	2880
Temp 1	38.3615975875	2940
Temp 1	38.25	3000
Temp 1	38.1349762493	3060
Temp 1	38.0168416077	3120
Temp 1	37.8959198739	3180
Temp 1	37.7725424859	3240
Temp 1	37.6470476128	3300
Temp 1	37.519779227	3360
Temp 1	37.3910861626	3420
Temp 1	37.2613211582	3480
Temp 1	37.1308398906	3540
Temp 1	37	3600
Temp 1	36.8691601094	3660
Temp 1	36.7386788418	3720
Temp 1	36.6089138374	3780
Temp 1	36.480220773	3840
Temp 1	36.3529523872	3900
Temp 1	36.2274575141	3960
Temp 1	36.1040801261	4020
Temp 1	35.9831583923	4080
Temp 1	35.8650237507	4140
Temp 1	35.75	4200
Temp 1	35.6384024125	4260
Temp 1	35.5305368693	4320
Temp 1	35.4266990224	4380
Temp 1	35.3271734841	4440
Temp 1	35.232233047	4500
Temp 1	35.1421379363	4560
Temp 1	35.0571350964	4620
Temp 1	34.9774575141	4680
Temp 1	34.9033235801	4740
Temp 1	34.8349364905	4800
Temp 1	34.7724836895	4860
Temp 1	34.7161363559	4920
Temp 1	34.6660489338	4980
Temp 1	34.6223587093	5040
Temp 1	34.5851854343	5100
Temp 1	34.5546309982	5160
Temp 1	34.5307791485	5220
Temp 1	34.5136952616	5280
Temp 1	34.5034261631	5340
Temp 1	34.5	5400
Temp 1	34.5034261631	5460
Temp 1	34.5136952616	5520
Temp 1	34.5307791485	5580
Temp 1	34.5546309982	5640
Temp 1	34.5851854343	5700
Temp 1	34.6223587093	5760
Temp 1	34.6660489338	5820
Temp 1	34.7161363559	5880
Temp 1	34.7724836895	5940
Temp 1	34.8349364905	6000
Temp 1	34.9033235801	6060
Temp 1	34.9774575141	6120
Temp 1	35.0571350964	6180
Temp 1	35.1421379363	6240
Temp 1	35.232233047	6300
Temp 1	35.3271734841	6360
Temp 1	35.4266990224	6420
Temp 1	35.5305368693	6480
Temp 1	35.6384024125	6540
Temp 1	35.75	6600
Temp 1	35.8650237507	6660
Temp 1	35.9831583923	6720
Temp 1	36.1040801261	6780
Temp 1	36.2274575141	6840
Temp 1	36.3529523872	6900
Temp 1	36.480220773	6960
Temp 1	36.6089138374	7020
Temp 1	36.7386788418	7080
Temp 1	36.8691601094	7140
Temp 1	37	7200	D:\SineWave.csv
