# Supplementary material for: Open Source Software to Control Bioflo Bioreactors
Source: PLoS One. 2014 Mar 25;9(3):e92108. doi: 10.1371/journal.pone.0092108 (PMC3965399; doi:10.1371/journal.pone.0092108)
Supplement: Supplement S3 — SineWave.txt. Example script for the Python VI protocol. (TXT) [file pone.0092108.s003.txt]

import math
TempSetpoint=37.0+2.5*math.sin(2.0*math.pi*(CurrentTime-StartTime)*(1.0/7200.0))
